# Supplementary material for: Controllable Assemblies of Au NPs/P5A for Enhanced Catalytic Reduction of 4-Nitrophenol
Source: Polymers (Basel). 2024 Jul 24;16(15):2104. doi: 10.3390/polym16152104 (PMC11314206; doi:10.3390/polym16152104)
Supplement: Supplementary file 1 [file polymers-16-02104-s001.zip]

Archive with 1 entries (1 files):
- polymers-3090121-supplementary.pdf
